# Supplementary material for: Assessing the effect of patient screening and isolation on curtailing Clostridium difficile infection in hospital settings
Source: BMC Infect Dis. 2017 Jun 2;17:384. doi: 10.1186/s12879-017-2494-6 (PMC5455129; doi:10.1186/s12879-017-2494-6)
Supplement: Supplementary file 2 — Matlab code for the model with no delay. (ZIP 2 kb) [file 12879_2017_2494_MOESM2_ESM.zip]

Archive with 3 entries (3 files):
- PopulateNDR2.m
- SimulationsNDR2.m
- StochasticNDR2.m
