# Supplementary material for: Assessing the effect of patient screening and isolation on curtailing Clostridium difficile infection in hospital settings
Source: BMC Infect Dis. 2017 Jun 2;17:384. doi: 10.1186/s12879-017-2494-6 (PMC5455129; doi:10.1186/s12879-017-2494-6)
Supplement: Supplementary file 3 — Matlab code for the model with delay. (ZIP 4 kb) [file 12879_2017_2494_MOESM3_ESM.zip]

Archive with 4 entries (4 files):
- PopulateDR2.m
- SimulationsDR2.m
- StochasticDR2.m
- UpdateDR2.m
