# Supplementary material for: Assessing the effect of patient screening and isolation on curtailing Clostridium difficile infection in hospital settings
Source: BMC Infect Dis. 2017 Jun 2;17:384. doi: 10.1186/s12879-017-2494-6 (PMC5455129; doi:10.1186/s12879-017-2494-6)
Supplement: Supplementary file 3 — Matlab code for the model with delay. (ZIP 4 kb) [file 12879_2017_2494_MOESM3_ESM.zip › PopulateDR2.m]

function [T,Splus,Sminus,Cplus,Cminus,Dplus,Dminus,CTplus,CTminus,I,Rec]=PopulateD(theta,bs,alpha,...
    r,beta,kappa,nu,xi,gamma,sigma,tauminus,tauplus,mu,psi,fplus,epsilon,muI,eta,delta,rho,q,Nbeds,pi,...
    Splus0,Sminus0,Cplus0,Cminus0,Dplus0,Dminus0,CTplus0,CTminus0,I0,Rec0,Tmax)

[T,state]=StochasticD([0,Tmax],[Splus0,Sminus0,Cplus0,Cminus0,Dplus0,Dminus0,CTplus0,CTminus0,I0,Rec0],[theta,bs,alpha,...
    r,beta,kappa,nu,xi,gamma,sigma,tauminus,tauplus,mu,psi,fplus,epsilon,muI,eta,delta,rho,q,Nbeds,pi]);

Splus=state(:,1);
Sminus=state(:,2);
Cplus=state(:,3);
Cminus=state(:,4);
Dplus=state(:,5);
Dminus=state(:,6);
CTplus=state(:,7);
CTminus=state(:,8);
I=state(:,9);
Rec=state(:,10);
end
