# Supplementary material for: Assessing the effect of patient screening and isolation on curtailing Clostridium difficile infection in hospital settings
Source: BMC Infect Dis. 2017 Jun 2;17:384. doi: 10.1186/s12879-017-2494-6 (PMC5455129; doi:10.1186/s12879-017-2494-6)
Supplement: Supplementary file 3 — Matlab code for the model with delay. (ZIP 4 kb) [file 12879_2017_2494_MOESM3_ESM.zip › StochasticDR2.m]

function [Time,S]=StochasticD(time,InitialVal,Parameters)
%% Initialize the variables
Splus=InitialVal(1);
Sminus=InitialVal(2);
Cplus=InitialVal(3);
Cminus=InitialVal(4);
Dplus=InitialVal(5);
Dminus=InitialVal(6);
CTplus=InitialVal(7);
CTminus=InitialVal(8);
I=InitialVal(9);
Rec=InitialVal(10);

Time=0;

S(1,:)=[Splus Sminus Cplus Cminus Dplus Dminus CTplus CTminus I Rec];
old=[Splus Sminus Cplus Cminus Dplus Dminus CTplus CTminus I Rec];
start=1;
t_new1=0;

%% Loop for time-step
while(Time(start)<time(2))
    [step,newval]=UpdateD(old,Parameters);
    
    t_new1=t_new1+step;
    if (t_new1<100)
        Parameters(10)=0;
    else
        Parameters(10)=0;       % Change the parameter after the specific amount of time
    end
        sigma=Parameters(10);
    
    start=start+1;
    Time(start)=Time(start-1)+step;
    S(start,:)=old;
    start=start+1;
    Time(start)=Time(start-1);
    S(start,:)=newval;
    old=newval;
    if(start>=length(Time))
        Time(start*2)=0;
        S(start*2,:)=0;
    end
end
