# Supplementary material for: Assessing the effect of patient screening and isolation on curtailing Clostridium difficile infection in hospital settings
Source: BMC Infect Dis. 2017 Jun 2;17:384. doi: 10.1186/s12879-017-2494-6 (PMC5455129; doi:10.1186/s12879-017-2494-6)
Supplement: Supplementary file 3 — Matlab code for the model with delay. (ZIP 4 kb) [file 12879_2017_2494_MOESM3_ESM.zip › UpdateDR2.m]

function [step,newval]=UpdateD(old, Parameters)
%% Define parameters and variables for model with delay in testing 
theta=Parameters(1);
bs=Parameters(2);
alpha=Parameters(3);
r=Parameters(4);
beta=Parameters(5);
kappa=Parameters(6);
nu=Parameters(7);
xi=Parameters(8);
gamma=Parameters(9);
sigma=Parameters(10);
tauminus=Parameters(11);
tauplus=Parameters(12);
mu=Parameters(13);
psi=Parameters(14);
fplus=Parameters(15);
epsilon=Parameters(16);
muI=Parameters(17);
eta=Parameters(18);
delta=Parameters(19);
q=Parameters(20);
rho=Parameters(21);
Nbeds=Parameters(22);
pi=Parameters(23);

% Variables
Splus=old(1);
Sminus=old(2);
Cplus=old(3);
Cminus=old(4);
Dplus=old(5);
Dminus=old(6);
CTplus=old(7);
CTminus=old(8);
I=old(9);
Rec=old(10);
change=zeros(27,10);

%% parameters to make change matrix for Splus

rate(1)=(1 - delta) * alpha * bs * r * Nbeds;
change(1,:)=[+1 0 0 0 0 0 0 0 0 0];

rate(2)=beta * (1-xi) * (kappa * nu * CTplus + kappa * CTminus + I) * Splus;
rg1=rand;
if sigma==1
    if rg1 < fplus
        change(2,:)=[-1 0 0 0 +1 0 0 0 0 +1]*sign(Splus);
    else
        change(2,:)=[-1 0 0 0 0 +1 0 0 0 +1]*sign(Splus);
    end
elseif sigma==0
    if rg1 < fplus
        change(2,:)=[-1 0 +1 0 0 0 0 0 0 +1]*sign(Splus);
    else
        change(2,:)=[-1 0 0 +1 0 0 0 0 0 +1]*sign(Splus);
    end
else
    if rg1 < (1 - sigma) * fplus
        change(2,:)=[-1 0 +1 0 0 0 0 0 0 +1]*sign(Splus);
    elseif (rg1 >= (1 - sigma) * fplus && rg1 < (1 - sigma))
        change(2,:)=[-1 0 0 +1 0 0 0 0 0 +1]*sign(Splus);
    elseif (rg1 >= (1 - sigma) && rg1 < (1 - sigma) + sigma * fplus)
        change(2,:)=[-1 0 0 0 +1 0 0 0 0 +1]*sign(Splus);
    else
        change(2,:)=[-1 0 0 0 0 +1 0 0 0 +1]*sign(Splus);
    end
end

rate(3)=beta * (kappa * nu * (Cplus + Dplus) + kappa * (Cminus + Dminus)) * Splus;
rg11=rand;
if rg11 < fplus
    change(3,:)=[-1 0 +1 0 0 0 0 0 0 +1]*sign(Splus);
else
    change(3,:)=[-1 0 0 +1 0 0 0 0 0 +1]*sign(Splus);
end

rate(4)=tauplus * Splus;
change(4,:)=[-1 +1 0 0 0 0 0 0 0 0]*sign(Splus);

rate(5)=mu * Splus;
change(5,:)=[-1 0 0 0 0 0 0 0 0 0]*sign(Splus);

%% parameters to make change matrix for Sminus

rate(6)=(1 - delta) * (1 - alpha) * bs * r * Nbeds;
change(6,:)=[0 +1 0 0 0 0 0 0 0 0];

rate(7)=beta * psi * (1-xi) * (kappa * nu * CTplus + kappa * CTminus + I) * Sminus;
rg2=rand;
if sigma==1
    if rg2 < fplus
        change(7,:)=[0 -1 0 0 +1 0 0 0 0 +1]*sign(Sminus);
    else
        change(7,:)=[0 -1 0 0 0 +1 0 0 0 +1]*sign(Sminus);
    end
elseif sigma==0
    if rg2 < fplus
        change(7,:)=[0 -1 +1 0 0 0 0 0 0 +1]*sign(Sminus);
    else
        change(7,:)=[0 -1 0 +1 0 0 0 0 0 +1]*sign(Sminus);
    end
else
    if rg2 < (1 - sigma) * fplus
        change(7,:)=[0 -1 +1 0 0 0 0 0 0 +1]*sign(Sminus);
    elseif (rg2 >= (1 - sigma) * fplus && rg2 < (1 - sigma))
        change(7,:)=[0 -1 0 +1 0 0 0 0 0 +1]*sign(Sminus);
    elseif (rg2 >= (1 - sigma) && rg2 < (1 - sigma) + sigma * fplus)
        change(7,:)=[0 -1 0 0 +1 0 0 0 0 +1]*sign(Sminus);
    else
        change(7,:)=[0 -1 0 0 0 +1 0 0 0 +1]*sign(Sminus);
    end
end

rate(8)=beta * psi * (kappa * nu * (Cplus + Dplus) + kappa * (Cminus + Dminus)) * Sminus;
rg22=rand;
if rg22 < fplus
    change(8,:)=[0 -1 +1 0 0 0 0 0 0 +1]*sign(Sminus);
else
    change(8,:)=[0 -1 0 +1 0 0 0 0 0 +1]*sign(Sminus);
end

rate(9)=tauminus * Sminus;
change(9,:)=[+1 -1 0 0 0 0 0 0 0 0]*sign(Sminus);

rate(10)=mu * Sminus;
change(10,:)=[0 -1 0 0 0 0 0 0 0 0]*sign(Sminus);

%% parameters to make change matrix for Cplus

rate(11)=(1-delta)*(1-theta)*(1 - bs) * eta* r * Nbeds;
change(11,:)=[0 0 +1 0 0 0 0 0 0 0];

rate(12)=mu * Cplus;
change(12,:)=[0 0 -1 0 0 0 0 0 0 0]*sign(Cplus);

rate(13)=gamma * Cplus;
change(13,:)=[0 +1 -1 0 0 0 0 0 0 0]*sign(Cplus);

%% parameters to make change matrix for Cminus

rate(14)=(1-delta)*(1-theta)*(1-bs)*(1-eta) * r * Nbeds;
change(14,:)=[0 0 0 +1 0 0 0 0 0 0];

rate(15)=mu * Cminus;
change(15,:)=[0 0 0 -1 0 0 0 0 0 0]*sign(Cminus);

rate(16)=epsilon * Cminus;
change(16,:)=[0 0 0 -1 0 0 0 0 +1 0]*sign(Cminus);

%% parameters to make change matrix for Dplus

rate(17)=(1 - delta)*(1-bs)*theta * eta * r * Nbeds;
change(17,:)=[0 0 0 0 +1 0 0 0 0 0];

rate(18)=pi * Dplus;
change(18,:)=[0 0 0 0 -1 0 +1 0 0 0]*sign(Dplus);

%% parameters to make change matrix for Dminus

rate(19)=(1 - delta)*(1-bs)*theta * (1-eta) * r * Nbeds;
change(19,:)=[0 0 0 0 0 +1 0 0 0 0];

rate(20)=pi * Dminus;
change(20,:)=[0 0 0 0 0 -1 0 +1 0 0]*sign(Dminus);

%% parameters to make change matrix for CTplus

rate(21)=mu * CTplus;
change(21,:)=[0 0 0 0 0 0 -1 0 0 0]*sign(CTplus);

rate(22)=gamma * CTplus;
change(22,:)=[0 +1 0 0 0 0 -1 0 0 0]*sign(CTplus);

%% parameters to make change matrix for CTminus

rate(23)=mu * CTminus;
change(23,:)=[0 0 0 0 0 0 0 -1 0 0]*sign(CTminus);

rate(24)=gamma * CTminus;
rgCTminus=rand;
if rgCTminus<q
    change(24,:)=[0 0 0 +1 0 0 0 -1 0 0]*sign(CTminus);
else
    change(24,:)=[0 +1 0 0 0 0 0 -1 0 0]*sign(CTminus);
end

%% parameters to make change matrix for I

rate(25)=delta * r * Nbeds;
change(25,:)=[0 0 0 0 0 0 0 0 +1 0];

rate(26)=muI * I;
change(26,:)=[0 0 0 0 0 0 0 0 -1 0]*sign(I);

rate(27)=rho * I;
change(27,:)=[0 0 0 0 0 0 0 +1 -1 0]*sign(I);

%% Summing up rates    
    
rv1=rand(1,1);
rv2=rand(1,1);

if(sum(rate)>0)
    step=-log(rv2)/(sum(rate));
else
    step=0.01;
    newval=old;
    return
end

%% Find which event to do

minval=min(find(cumsum(rate)>=rv1*sum(rate)));
newval=old+change(minval,:);

end 
